# Supplementary material for: Linden (Tilia cordata) associated bumble bee mortality: Metabolomic analysis of nectar and bee muscle
Source: PLoS One. 2019 Jul 10;14(7):e0218406. doi: 10.1371/journal.pone.0218406 (PMC6619659; doi:10.1371/journal.pone.0218406)
Supplement: S1 Table — (XLSX) [file pone.0218406.s002.xlsx]

## Sheet: Table S1
Table S1. Comparisons of all metabolites detected by LC-MS/MS between thoracic muscle of crawling and healthy bees collected on or beneath T. cordata in 2016 and 2017.
Metabolite	2016 only		2017 only		Pooled 2016 and 2017		Pooled 2016 and 2017
	Unpaired t-test; d.f. = 17		Unpaired t-test; d.f. = 36		Unpaired t-test; d.f. = 55		Non-parametric Wilcoxan Rank Sum test
	P-value	Q-value	P-value	Q-value	P-value	Q-value	P-value	Q-value
(S)-lactate	0.0308898	0.0996	0.00180762	0.0168	0.00264396	0.0215	0.000448	0.01
10-hydroxydecanoate	0.175875	0.3257	0.845162	0.8635	0.987437	0.9913	0.289	0.458
12-hydroxydodecanoic acid	0.192533	0.3429	0.850232	0.8635	0.900194	0.9672	0.636	0.732
2-aminoethyl dihydrogen phosphate	0.0461789	0.1305	0.539243	0.6259	0.558533	0.6786	0.695	0.779
2-deoxy-d-glucose	0.898351	0.9347	0.0306269	0.0844	0.0984457	0.2133	0.635	0.732
3-hydroxybenzoate	0.269907	0.4386	0.102062	0.1769	0.105703	0.2253	0.52	0.682
4-aminobutanoic acid	0.249765	0.4163	0.0286253	0.0809	0.029824	0.1277	0.026	0.114
4-hydroxyproline isomers/5-aminolevulinic acid	0.315696	0.4717	0.303206	0.3957	0.516726	0.6337	0.801	0.868
5-aminopentanoate	0.125577	0.2551	0.82728	0.8556	0.977647	0.9913	0.863	0.912
5'-methylthioadenosine	0.0321148	0.0996	0.225002	0.3257	0.160759	0.2915	0.228	0.438
Aconitate	0.106854	0.2277	0.0627626	0.1339	0.0761603	0.1869	0.162	0.382
Adenosine	0.179953	0.3257	0.0852414	0.1555	0.223934	0.0812	0.001	0.01
Adenosine 5'-diphosphate	0.461781	0.5944	0.889364	0.8894	0.859259	0.9387	0.486	0.665
Adenosine 5'-monophosphate	0.0614359	0.1699	0.045475	0.1095	0.991298	0.9913	0.151	0.364
Adenosine-5'-diphosphoglucose	0.493819	0.6173	0.629029	0.693	0.73977	0.8291	0.887	0.93
Alanine/sarcosine	0.822777	0.9073	0.00621566	0.0355	0.0769227	0.1869	0.191	0.401
Allantoin	0.206247	0.3623	0.00449646	0.0308	0.00488092	0.0356	0.001	0.005
Aminoadipate/n-methyl-l-glutarate	0.305464	0.4717	0.0102642	0.0445	0.0363074	0.1277	0.114	0.303
Arginine	0.517417	0.6406	0.0798136	0.1526	0.178499	0.3085	0.182	0.4
Ascorbate	0.337804	0.4826	0.329761	0.4122	0.450763	0.5802	0.693	0.779
Asparagine	0.60355	0.7198	0.321935	0.4103	0.60642	0.7138	0.912	0.941
Aspartate	0.00110873	0.0085	0.000684566	0.0081	0.00252618	0.0215	0.067	0.218
Azelaic acid	0.218045	0.3779	0.585199	0.6615	0.610471	0.7138	0.615	0.732
Biotin	0.0011746	0.0085	0.0438022	0.1074	0.0868675	0.1963	0.091	0.274
Cadaverine	0.0223841	0.0786	0.0141778	0.0576	0.0239701	0.1113	0.002	0.016
Carnitine	0.418623	0.561	0.759649	0.8162	0.721429	0.8155	0.518	0.682
Citrate/isocitrate	0.000276459	0.0033	<.0001	0.0014	<.0001	0.0014	<.0001	<.0001
Citrulline	0.321525	0.475	0.304359	0.3957	0.345859	0.4826	0.429	0.608
Cmp	0.646927	0.7577	0.00940484	0.0445	0.0729787	0.1869	0.409	0.59
Cystathionine	0.0130798	0.0546	0.0173646	0.061	0.0207375	0.1036	0.096	0.274
Cytosine	0.0859947	0.2145	0.0556262	0.1264	0.0397207	0.1324	<.0001	0.001
D-glucono-1,5-lactone	0.12914	0.2583	0.594766	0.6665	0.97251	0.9913	0.753	0.836
D-glucose 6-phosphate isomers	0.0973598	0.2145	0.0679825	0.1339	0.189851	0.3085	0.26	0.438
D-ornithine	0.0302291	0.0996	0.380757	0.4626	0.588005	0.7013	0.43	0.608
D-pantothenic acid	0.0100935	0.0437	0.0329204	0.0873	0.174474	0.3065	0.198	0.402
Diethanolamine	0.413042	0.5593	0.0846647	0.1555	0.566271	0.6816	0.506	0.682
Elaidic acid/petroselinic acid	0.896069	0.9347	0.241624	0.3414	0.222735	0.4095	0.242	0.438
Ethanolamine phosphate	0.0847633	0.2145	0.858037	0.8647	0.945139	0.9909	0.962	0.97
Fumarate	0.0944686	0.2145	0.0171176	0.061	0.00201274	0.0198	0.001	0.01
Galactitol	0.949207	0.9492	0.00875938	0.0438	0.0390133	0.1324	0.341	0.521
Gluconic acid	0.437533	0.5804	0.0554955	0.1264	0.225133	0.2376	0.263	0.438
Glutamic acid/o-acetyl-l-serine	0.000302282	0.0033	0.0311491	0.0844	0.0704098	0.1868	0.38	0.568
Glutamine	0.0633235	0.1715	0.0101301	0.0445	0.22873	0.1277	0.041	0.163
Glutathione	0.93217	0.9394	0.124966	0.2083	0.242825	0.385	0.144	0.361
Glycerate	0.454707	0.5911	0.316066	0.4068	0.853871	0.9387	0.95	0.965
Glycerol 2-phosphate	0.932185	0.9394	0.659407	0.7204	0.833209	0.9258	0.559	0.702
Guanosine	0.102662	0.2224	0.569331	0.6492	0.504785	0.6337	0.336	0.52
Guanosine 5'-diphosphate	0.898709	0.9347	0.148562	0.2246	0.170336	0.3033	0.023	0.114
Guanosine 5'-monophosphate	0.54392	0.6671	0.0339058	0.0882	0.0622177	0.1824	0.095	0.274
Gulonic acid	0.139215	0.2701	0.019938	0.0632	0.0640506	0.1824	0.17	0.387
Heptadecanoate	0.239531	0.4097	0.145268	0.2242	0.309489	0.4625	0.387	0.568
Hexose	0.287586	0.4567	0.287074	0.3887	0.317436	0.4675	0.361	0.545
Histidine	0.0328942	0.0996	0.0243233	0.0753	0.161428	0.2915	0.215	0.43
Hypoxanthine	0.0134491	0.0546	<.0001	0.0003	0.221536	0.0098	0.005	0.03
Inosine	0.120693	0.249	0.00404435	0.0292	0.229928	0.089	0.045	0.163
Inosine 5'-monophosphate	0.686681	0.797	0.416809	0.4926	0.340259	0.4826	0.288	0.458
Jasmonate	0.378029	0.5284	0.0911616	0.1623	0.156956	0.2915	0.263	0.438
Ketoglutaric acid	0.000173971	0.0033	0.135789	0.22	0.000250154	0.0054	<.0001	<.0001
L-aminocyclopropane-1-carboxylate	0.000137674	0.0033	0.225458	0.3257	0.42059	0.5579	0.605	0.729
L-oleoyl-rac-glycerol	0.00191277	0.0113	0.000341604	0.0062	0.00213056	0.0198	0.003	0.019
Lauric acid	0.00150015	0.0103	0.00612632	0.0355	0.000779752	0.0098	<.0001	0.001
Leucine	0.00496613	0.0281	0.0283567	0.0809	0.235923	0.1869	0.097	0.274
Ll-2,6-diaminoheptanedioate	0.791241	0.8944	0.143129	0.2242	0.351186	0.4826	0.647	0.738
Lumichrome	0.823574	0.9073	0.122176	0.2063	0.369337	0.495	0.538	0.7
Lysine	6.61967e-05	0.0022	0.000559438	0.0073	0.000797743	0.0098	<.0001	0.003
Malate	0.0175208	0.067	0.00298264	0.0234	0.000106389	0.0028	<.0001	0.0002
Mannitol/rhamnose	0.885709	0.9347	0.254261	0.3479	0.352658	0.4826	0.58	0.711
Methionine	0.00562633	0.0305	0.146599	0.2242	0.234724	0.2611	0.234	0.438
Methyl beta-d-galactoside	0.0930911	0.2145	0.33557	0.4155	0.320091	0.4675	0.863	0.912
Myristic acid	0.0184667	0.0686	0.0861435	0.1555	0.0568941	0.1824	0.104	0.287
N alpha-acetyl-l-lysine	0.00673756	0.0337	0.790364	0.8353	0.875117	0.948	0.95	0.965
N-acetyl-d-galactosamine	0.0409719	0.1184	0.610875	0.6787	0.924051	0.9766	0.975	0.975
N-acetyl-d-mannosamine	0.0680534	0.1805	<.0001	0.0004	0.00183724	0.0198	0.008	0.044
N-acetyl-dl-glutamic acid	0.386559	0.5313	0.0564032	0.1264	0.0595195	0.1824	0.147	0.362
N-acetyl-l-aspartic acid	0.0305026	0.0996	0.111706	0.1911	0.197271	0.3166	0.254	0.438
N-acetyl-l-phenylalanine	0.331935	0.4826	5.20629e-05	0.0014	0.000832375	0.0098	<.0001	0.002
N-acetylneuraminate	0.388255	0.5313	0.0706805	0.1371	0.115678	0.2387	0.179	0.4
N-methyl-d-aspartic acid	0.000272631	0.0033	0.0834053	0.1555	0.151939	0.2905	0.452	0.632
N(pai)-methyl-l-histidine	0.00169398	0.011	0.00305945	0.0234	0.00705342	0.0458	0.006	0.034
Nad	0.845062	0.9232	0.708962	0.768	0.916518	0.9766	0.602	0.729
Ne,ne,ne-trimethyllysine	<.0001	0.0033	<.0001	0.0062	0.000578614	0.0098	<.0001	0.002
Nicotinamide	0.916984	0.9386	0.0499862	0.1181	0.0931953	0.2053	0.239	0.438
Nicotinate	0.00115475	0.0085	0.326683	0.4122	0.226332	0.7926	0.479	0.662
Norvaline	0.249627	0.4163	0.414802	0.4926	0.501619	0.6337	0.636	0.732
Palmitate	0.0400064	0.1182	0.00789104	0.041	0.0581963	0.1824	0.138	0.352
Phenylalanine	0.180377	0.3257	0.0402203	0.1025	0.231127	0.1824	0.055	0.189
Phosphocholine chloride	0.00889582	0.0408	0.143868	0.2242	0.227531	0.0356	0.002	0.016
Pipecolic acid	0.288079	0.4567	0.0182708	0.0625	0.0257407	0.1154	0.031	0.128
Proline	0.910834	0.9386	0.00681344	0.0369	0.0113189	0.0701	0.026	0.114
Putrescine	0.00627402	0.0326	0.00138703	0.0139	0.0156896	0.085	0.017	0.095
Quinate	0.645703	0.7577	0.0618663	0.1339	0.0667567	0.1824	0.072	0.229
Riboflavin	0.00181808	0.0113	0.553561	0.6368	0.431519	0.564	0.19	0.401
Salicylic acid	0.118834	0.249	0.133879	0.22	0.134582	0.2611	0.561	0.702
Serine	0.377041	0.5284	0.0191552	0.0632	0.0858661	0.1963	0.197	0.402
Shikimate	0.479603	0.6113	0.0281679	0.0809	0.0330144	0.1277	0.024	0.114
Sodium benzoate	0.486336	0.6138	0.137076	0.22	0.126802	0.2576	0.518	0.682
Sodium d-gluconate	0.139215	0.2701	0.019938	0.0632	0.0640506	0.1824	0.17	0.387
Spermidine	0.00868609	0.0408	0.0279267	0.0809	0.0799005	0.1889	0.087	0.27
Spermine	0.453659	0.5911	0.245557	0.3433	0.333246	0.4814	0.283	0.458
Suberic acid	0.256731	0.4225	0.0986703	0.1733	0.25923	0.406	0.298	0.466
Succinate	0.59912	0.7198	0.00627722	0.0355	0.134364	0.2611	0.023	0.114
Sucrose	0.334969	0.4826	0.0647504	0.1339	0.232326	0.1824	0.059	0.197
Sugar alcohol	0.58393	0.7094	0.780008	0.8312	0.614989	0.7138	0.269	0.443
Taurine	0.701178	0.8067	0.820116	0.8556	0.962251	0.9913	0.549	0.702
Theophylline	0.1658	0.317	0.358795	0.44	0.271918	0.411	<.0001	0.005
Threonine/allothreonine/homoserine	1.27387e-06	<.0001	0.0166323	0.061	0.0342033	0.1277	0.043	0.163
Trigonelline	0.776955	0.886	0.495473	0.5803	0.636619	0.7324	0.625	0.732
Tryptophan	0.000578563	0.0054	0.0117508	0.0493	0.0215218	0.1036	0.025	0.114
Tyrosine	0.000371445	0.0037	<.0001	0.0057	0.233525	0.0014	<.0001	<.0001
Urate	0.0329524	0.0996	0.176703	0.261	0.156768	0.2915	0.131	0.34
Uridine	0.168516	0.3175	0.00133768	0.0139	0.0135259	0.0799	0.055	0.189
Uridine-5-monophosphate	0.0854354	0.2145	0.151413	0.2262	0.433858	0.564	0.862	0.912
Valine	0.0192794	0.0696	0.829244	0.8556	0.959144	0.9913	0.912	0.941
Xanthine	0.000883906	0.0077	0.000431345	0.0062	0.00520536	0.0356	0.012	0.07
Xanthosine	0.00910149	0.0408	0.398602	0.4798	0.368012	0.495	0.557	0.702
2016 samples represent thoracic muscle from 9 healthy and 10 crawling bees. 2017 samples represent muscle from 19 crawling and 19 healthy bees. Pooled data includes all 29 crawling and 28 healthy bees.
Q-values were calculated from P-values using the Benjamini Hochberg False Discovery Rate (FDR) procedure
When metabolites were detected in both positive and negative mode, the stronger detection was selected.
