# Supplementary material for: Linden (Tilia cordata) associated bumble bee mortality: Metabolomic analysis of nectar and bee muscle
Source: PLoS One. 2019 Jul 10;14(7):e0218406. doi: 10.1371/journal.pone.0218406 (PMC6619659; doi:10.1371/journal.pone.0218406)
Supplement: S2 Table — (XLSX) [file pone.0218406.s003.xlsx]

## Sheet: Table S2
Table S2. Metabolites detected using LC-MS/MS in nectar collected from T. cordata
Metabolite	Year	Median Peak Intensity
(S)-lactate	2017	45070
	2016	19790
1,2-dipalmitoyl-sn-glycerol	2017	17765
10-hydroxydecanoate	2017	10955
12-hydroxydodecanoic acid	2017	13365
	2016	5147.5
2-acetamido-2-deoxy-beta-d-glucosylamine	2016	10081.5
2-amino-2-methyl-propanoate	2016	2139.5
2-deoxy-d-glucose	2017	1879.5
	2016	1816.5
3-methylglutaric acid	2016	168.85
3,4-dihydroxy-1-phenylalanine	2016	3.788
4-aminobutanoate	2016	2655
4-guanidino-butanoate	2016	541.5
5-oxo-d-proline	2017	8790
	2016	3465.5
5-oxo-l-proline	2017	8790
	2016	4464.5
6-phosphogluconic acid	2016	173.8
Adenine	2017	1752.5
Adenosine 5'-monophosphate	2017	1149.45
Agmatine sulfate	2016	11.375
Alanine	2017	3631.5
Arginine	2017	20095
	2016	7229.5
Asparagine	2017	6421.5
	2016	16510
Aspartate	2017	15985
	2016	2104.5
Azelaic acid	2017	655500
	2016	48925
Bis(2-ethylhexyl)phthalate	2017	85040
Caffeine	2016	2091.5
Caprylic acid	2016	3642.5
Carnitine	2017	2677
	2016	2495
Choline	2016	5742.5
Cinnamaldehyde	2017	58250
Citrate	2017	1259
	2016	9217
Citrulline	2017	13500
	2016	938
Cortisol	2017	7916.5
Cortisol 21-acetate	2017	32115
Creatine	2017	1883
Cystathionine	2016	87.48
D-glucosamine 6-phosphate	2016	29.84
D-lactose	2017	8839.5
	2016	54520
D-pantothenic acid	2016	873.55
Deoxycarnitine	2016	121.2
Diethanolamine	2017	36860
	2016	18790
Elaidic acid	2017	43965
Ethyl-3-ureidopropionate	2016	22845
Fumarate	2016	150.39
Galactitol	2016	1122.5
Gluconic acid	2017	302350
	2016	125800
Glucuronic acid	2016	4301.5
Glutamine	2017	11485
	2016	1472
Glycerol 2-phosphate	2016	5570.5
Heptadecanoate	2017	16315
	2016	3584
Histidine	2017	20270
	2016	10121
Homocystine	2016	1089.15
Hypoxanthine	2017	1427.5
	2016	929.2
Inosine	2016	344.05
Inosine 5'-phosphate	2016	2535
Jasmonate	2017	11125
	2016	15120
L-aminocyclopropane-1-carboxylate	2016	1879.5
L-methionine sulfoximine	2016	1461
Lauric acid	2017	9143
	2016	7424.5
Leukotriene b4	2017	7054.5
Lysine	2017	4811
	2016	1506
Malate	2017	2423
	2016	39865
Methionine	2016	127.25
Myristic acid	2017	63100
	2016	37155
N-methyl-l-glutarate	2017	8087
Nicotinamide mononucleotide	2017	3543.5
Ornithine	2017	5741
	2016	1209.5
Palmitate	2017	710450
	2016	130350
Palmitoleic acid	2017	46865
	2016	44410
Petroselinic acid	2017	42775
Phenylalanine	2017	14815
	2016	8157.5
Phosphocholine chloride	2017	16745
	2016	10875
Phosphocreatine	2017	1419.2
Proline	2017	58155
	2016	126400
Putrescine	2016	35.03
Quinate	2017	9311.5
	2016	84315
Retinoate	2016	32920
Riboflavin	2017	14550
	2016	13790
Sarcosine	2016	1539.5
Serine	2017	11700
	2016	2649
Shikimate	2017	1113.5
Sn-glycerol-3-phosphocholine	2016	1130
Sphinganine	2016	78010
Sphingomyelin	2016	292.15
Stachyose hydrate	2016	491500
Suberic acid	2016	6002.5
Taurine	2016	1211.5
Trigonelline	2017	32140
	2016	66520
Tryptophan	2017	4947
	2016	4065
Tyrosine	2017	8984
	2016	258.8
Urate	2017	406.8
	2016	814.9
Uridine	2016	854.7
Urocanate	2017	34405
Valine	2016	3546.5
Xanthine	2016	608.75
Xanthosine 5'-monophosphate	2016	3872
Samples analyzed in 2016 (n = 8) and 2017 (n = 10) were not combined; several metabolites were detected in both years.
